# Supplementary material for: Involving Parents in Promoting Healthy Energy Balance-Related Behaviors in Preschoolers: A Mixed Methods Impact and Process Evaluation of SuperFIT
Source: Nutrients. 2021 May 11;13(5):1605. doi: 10.3390/nu13051605 (PMC8150277; doi:10.3390/nu13051605)
Supplement: Supplementary file 1 [file nutrients-13-01605-s001.zip]

Archive with 1 entries (1 files):
- nutrients-1169324-supplementary.pdf
